# Supplementary material for: Altitudinal gradients shaping tree diversity and regeneration dynamics in mountainous ecosystems
Source: BMC Plant Biol. 2025 May 16;25:652. doi: 10.1186/s12870-025-06677-6 (PMC12083157; doi:10.1186/s12870-025-06677-6)
Supplement: Supplementary file 1 — Supplementary Material 1 [file 12870_2025_6677_MOESM1_ESM.xlsx]

## Sheet: Sheet1
Plant Name	Species Code	Family
Abies pindrow (Royle ex D.Don) Royle	Abi pin	Pinaceae
Acer caesium Wall. ex Brandis	Ace cae	Sapindaceae
Acer cappadocicum Gled.	Ace cap	Sapindaceae
Acer pentapomicum J.L.Stewart	Ace pen	Sapindaceae
Aesculus indica (Wall. ex Cambess.) Hook.	Aes ind	Sapindaceae
Alnus nitida (Spach) Endl.	Aln nit	Betulaceae
Betula utilis D.Don	Bet uti	Betulaceae
Buxus papillosa C.K.Schneid.	Bux pap	Buxaceae
Cedrus deodara (Roxb. ex D.Don) G.Don	Ced deo	Pinaceae
Corylus colurna L.	Cor col	Betulaceae
Dalbergia sissoo Roxb. ex DC.	Dal sis	Fabaceae
Fraxinus xanthoxyloides (G.Don) Wall. ex A.DC.	Fra xan	Oleaceae
Machilus duthiei King ex Hook.f.	Mac dut	Lauraceae
Machilus odoratissimus Nees	Mac odo	Lauraceae
Morus alba L.	Mor alb	Moraceae
Morus nigra L.	Mor nig	Moraceae
Olea europaea L.	Ole eur	Oleaceae
Olea ferruginea Wall. ex Aitch.	Ole fer	Oleaceae
Picea smithiana (Wall.) Boiss.	Pic smi	Pinaceae
Pinus roxburghii Sarg.	Pin rox	Pinaceae
Pinus wallichiana A.B.Jacks.	Pin wal	Pinaceae
Pistacia chinensis Bunge	Pis chi	Anacardiaceae
Prunus cornuta (Wall. ex Royle) Steud.	Pru cor	Rosaceae
Quercus baloot Griff.	Que bal	Fagaceae
Quercus floribunda Lindl. ex A.Camus	Que flo	Fagaceae
Quercus leucotrichophora A.Camus	Que leu	Fagaceae
Quercus semecarpifolia Sm.	Que sem	Fagaceae
Rhododendron arboreum Sm.	Rho arb	Ericaceae
Salix alba L.	Sal alb	Salicaceae
Senegalia modesta (Wall.) P.J.H.Hurter	Sen mod	Fabaceae
Taxus contorta Griff.	Tax con	Taxaceae
Ulmus wallichiana Planch.	Ulm wal	Ulmaceae
Vachellia nilotica (L.) P.J.H.Hurter & Mabb.	Vac nil	Fabaceae
